# Supplementary material for: Unravelling Paclitaxel Resistance in Gastric Cancer: The Role of Small Extracellular Vesicles in Epithelial Mesenchymal Transition and Extracellular Matrix Remodelling
Source: Cancers (Basel). 2025 Apr 18;17(8):1360. doi: 10.3390/cancers17081360 (PMC12025963; doi:10.3390/cancers17081360)
Supplement: Supplementary file 1 [file cancers-17-01360-s001.zip]

Archive with 1 entries (1 files):
- cancers-3531505-supplementary.pdf
